# Supplementary material for: Vaccine Responses in Adult Hematopoietic Stem Cell Transplant Recipients: A Comprehensive Review
Source: Cancers (Basel). 2021 Dec 6;13(23):6140. doi: 10.3390/cancers13236140 (PMC8656479; doi:10.3390/cancers13236140)
Supplement: Supplementary file 1 [file cancers-13-06140-s001.zip]

Archive with 1 entries (1 files):
- cancers-1469563-supplementary.pdf
